# Supplementary material for: Impact of digital health interventions on pain and symptom management in home hospice patients: A systematic review and meta-analysis protocol
Source: PLoS One. 2025 Oct 9;20(10):e0333513. doi: 10.1371/journal.pone.0333513 (PMC12510486; doi:10.1371/journal.pone.0333513)
Supplement: S1 Appendix — (XLSX) [file pone.0333513.s003.xlsx]

## Sheet: Review
	CATEGORIZATION OF SELECTED STUDIES
Coluna 1	Title	Author	Year of publication	Country	Study design	Primary objective	Population	Age	Diagnostic	Signs and symptoms	Treatment	OBS
1
2
3
4
5
6
7
8

## Sheet: Meta-analysis
REVMETA
Anxiety	INTERVENTION		CONTROL
	Mean (SD)	Total	Mean (SD)	Total	Tools
Pain	INTERVENTION		CONTROL
					Tools
	Mean (SD)	Total	Mean (SD)	Total
Quality of Life	INTERVENTION		CONTROL
					Tools
	Mean (SD)	Total	Mean (SD)	Total
